# Supplementary material for: Comparative Genomic Analysis of SAUR Gene Family, Cloning and Functional Characterization of Two Genes (PbrSAUR13 and PbrSAUR52) in Pyrus bretschneideri
Source: Int J Mol Sci. 2022 Jun 24;23(13):7054. doi: 10.3390/ijms23137054 (PMC9266570; doi:10.3390/ijms23137054)
Supplement: Supplementary file 1 [file ijms-23-07054-s001.zip › Table S1.xlsx]

## Sheet: Sheet1
Table S1 Basic Information of SAUR Gene in Pyrus bretschneideri
Gene ID	Gene name	GRAVY	pI	KD	AA	Preditced subcellular localization
Pbr001262.1	PbrSAUR10	-0.723	10.28	19.53	168	Nucleus
Pbr001267.1	PbrSAUR11	-0.723	10.28	19.53	168	Nucleus
Pbr001446.1	scaffold1032.0	0.068	10.01	18.65	165	Nucleus
Pbr003399.1	scaffold1142.0	-0.33	5.1	13.68	121	Nucleus
Pbr003402.1	scaffold1142.0	-0.624	6.65	19.55	176	Nucleus
Pbr004491.1	scaffold1208.0	-0.418	9.07	17.2	153	Nucleus
Pbr005852.1	PbrSAUR93	-0.357	7.83	12.09	105	Nucleus
Pbr007046.1	PbrSAUR12	-0.189	7.85	11.02	98	Chloroplast
Pbr007631.1	PbrSAUR91	-0.542	5.64	122.22	1090	Nucleus
Pbr007826.1	PbrSAUR1	-0.719	8.54	14.47	123	Nucleus
Pbr009265.1	PbrSAUR94	-0.274	8.81	19.2	172	Nucleus
Pbr009910.1	PbrSAUR67	-0.244	8.64	13.54	117	Chloroplast
Pbr009912.1	PbrSAUR66	-0.019	5.69	11.05	101	Nucleus
Pbr009913.1	PbrSAUR65	-0.229	6.57	11.25	100	Chloroplast
Pbr009914.1	PbrSAUR64	-0.131	6.82	14.48	130	Nucleus
Pbr009915.1	PbrSAUR63	0.031	5.69	11.12	101	Chloroplast
Pbr009916.1	PbrSAUR62	-0.167	5.78	11.25	101	Chloroplast
Pbr009917.1	PbrSAUR61	-0.222	8.93	9.82	87	Chloroplast
Pbr009918.1	PbrSAUR60	-0.099	5.46	11.16	101	Nucleus
Pbr009919.1	PbrSAUR59	-0.095	7.78	12.54	112	Nucleus
Pbr009920.1	PbrSAUR58	0.046	6.82	11.22	101	Nucleus
Pbr009921.1	PbrSAUR57	-0.327	6.71	11.11	98	Nucleus
Pbr009922.1	PbrSAUR56	-0.37	6.72	11.24	98	Cytoplasmic
Pbr009923.1	PbrSAUR55	-0.105	6.04	10.134	91	Nucleus
Pbr009924.1	PbrSAUR54	-0.143	9.3	7.47	67	Chloroplast
Pbr009925.1	PbrSAUR53	0.046	6.82	11.22	101	Nucleus
Pbr009926.1	PbrSAUR52	-0.07	6.71	10.07	91	Nucleus
Pbr009927.1	PbrSAUR51	0.027	8.69	11.28	101	Nucleus
Pbr009928.1	PbrSAUR50	-0.136	5.49	10.9	98	Chloroplast
Pbr009929.1	PbrSAUR49	-0.11	6.71	10.15	91	Nucleus
Pbr009933.1	PbrSAUR48	-0.369	6.71	11.12	98	Nucleus
Pbr009936.1	PbrSAUR47	-0.123	6.72	11.3	100	Chloroplast
Pbr009937.1	PbrSAUR46	-0.188	9.17	11.13	99	Nucleus
Pbr010681.1	PbrSAUR3	-0.085	9.05	14.85	126	Chloroplast
Pbr013531.1	PbrSAUR4	-0.811	7.21	16.36	137	Nucleus
Pbr014406.1	PbrSAUR38	-0.498	9.44	10.63	92	Nucleus
Pbr014730.1	PbrSAUR89	-0.046	9.69	18.43	164	Chloroplast
Pbr017693.1	PbrSAUR29	-0.263	8.61	18	161	Chloroplast
Pbr018404.1	PbrSAUR2	-0.714	9.15	14.45	123	Nucleus
Pbr018494.1	PbrSAUR31	-0.444	10.1	19.23	171	Chloroplast
Pbr018755.1	PbrSAUR35	-0.331	8.91	18.83	169	Nucleus
Pbr019010.1	PbrSAUR9	-0.609	5.93	15.97	142	Chloroplast
Pbr019833.1	PbrSAUR97	-0.562	9.89	11.81	103	Chloroplast
Pbr019835.1	PbrSAUR96	-0.424	9.96	11.87	103	Chloroplast
Pbr019836.1	PbrSAUR95	-0.667	9.92	11.77	103	Nucleus
Pbr020564.1	PbrSAUR86	-0.589	8.79	16.75	149	Nucleus
Pbr020944.1	PbrSAUR30	-0.166	5.18	14.92	128	Nucleus
Pbr021806.1	PbrSAUR32	-0.115	6.13	14.26	128	Nucleus
Pbr021811.1	PbrSAUR33	-0.115	6.13	14.26	128	Nucleus
Pbr022122.1	PbrSAUR100	-0.396	8.71	12.18	106	Chloroplast
Pbr022379.1	PbrSAUR68	-0.253	9.61	16.44	146	Nucleus
Pbr023164.1	PbrSAUR42	-0.298	9.48	16.58	144	Chloroplast
Pbr023165.1	PbrSAUR41	-0.457	8.91	16.88	148	Chloroplast
Pbr023166.1	PbrSAUR40	-0.358	9.1	21.21	186	Chloroplast
Pbr023255.1	PbrSAUR13	-0.225	9.35	16.91	150	Nucleus
Pbr023257.1	PbrSAUR14	-0.262	8.51	12.02	105	Chloroplast
Pbr023262.1	PbrSAUR15	-0.084	6.06	11.15	100	Chloroplast
Pbr023263.2	PbrSAUR16	0.017	5.51	10.21	92	Chloroplast
Pbr023264.1	PbrSAUR17	-0.306	7.95	11.1	98	Chloroplast
Pbr023265.1	PbrSAUR18	-0.176	9.25	11.35	101	Chloroplast
Pbr023266.1	PbrSAUR19	-0.11	7.88	11.3	101	Nucleus
Pbr023270.1	PbrSAUR20	-0.212	6.55	10.87	97	Chloroplast
Pbr023271.1	PbrSAUR21	-0.088	6.71	11.34	101	Nucleus
Pbr023272.1	PbrSAUR22	-0.32	7.85	11.03	98	Chloroplast
Pbr023273.1	PbrSAUR23	0.033	5.51	10.23	92	Chloroplast
Pbr024944.1	PbrSAUR85	-0.589	8.79	16.75	149	Nucleus
Pbr025582.1	PbrSAUR102	-0.338	9.27	16.6	146	Nucleus
Pbr025584.1	PbrSAUR103	-0.42	8.97	21.53	191	Nucleus
Pbr026411.1	PbrSAUR8	-0.577	5.22	15.92	142	Nucleus
Pbr026939.1	PbrSAUR90	-0.346	9.56	17.26	153	Nucleus
Pbr027128.1	PbrSAUR92	-0.333	9.32	17.85	157	Nucleus
Pbr027549.1	PbrSAUR43	-0.094	9.13	13.65	118	Chloroplast
Pbr028073.1	PbrSAUR36	-0.357	7.83	12.09	105	Nucleus
Pbr028075.1	PbrSAUR37	-0.37	8.86	23.47	209	Nucleus
Pbr029068.1	PbrSAUR39	-0.11	6.06	13.17	119	Nucleus
Pbr030343.1	PbrSAUR83	-0.581	6.84	16.36	144	Nucleus
Pbr033408.1	PbrSAUR105	-0.245	9.79	13.86	118	Chloroplast
Pbr033419.1	PbrSAUR104	-0.281	9.75	12.95	111	Chloroplast
Pbr033623.1	PbrSAUR44	-0.317	8.54	15.84	139	Nucleus
Pbr033723.1	scaffold621.0	0.02	10.01	18.71	165	Nucleus
Pbr034607.1	PbrSAUR24	-0.255	6.04	11.3	102	Chloroplast
Pbr034608.1	PbrSAUR25	-0.014	9.56	10.26	91	Nucleus
Pbr035340.1	scaffold681.0	-0.29	5.63	13.7	122	Nucleus
Pbr036002.1	PbrSAUR5	-0.33	5.1	13.68	121	Nucleus
Pbr036005.1	PbrSAUR6	-0.542	7.05	20.9	190	Nucleus
Pbr037397.1	PbrSAUR99	-0.336	5.64	13.64	120	Nucleus
Pbr037398.1	PbrSAUR98	-0.446	6.07	25.96	238	Nucleus
Pbr037467.1	PbrSAUR28	-0.263	8.61	18	161	Nucleus
Pbr038679.1	PbrSAUR45	-0.53	7.87	15.23	131	Nucleus
Pbr040072.1	PbrSAUR34	-0.612	6.56	15.38	130	Nucleus
Pbr040472.1	PbrSAUR7	-0.29	5.63	13.7	122	Nucleus
Pbr040903.1	scaffold911.0	0.047	6.89	8.35	74	Nucleus
Pbr040904.2	scaffold911.0	-0.487	8.96	10.4	93	Nucleus
Pbr040905.1	scaffold911.0	-0.228	6.89	9.8	86	Nucleus
Pbr040906.1	scaffold911.0	-0.228	9.51	18.16	156	Nucleus
Pbr040963.1	PbrSAUR87	-0.212	9.66	17.31	153	Nucleus
Pbr040964.1	PbrSAUR88	-0.11	9.21	17.64	153	Nucleus
Pbr041058.1	PbrSAUR27	-0.377	8.38	14.95	131	Nucleus
Pbr041090.1	PbrSAUR26	-0.393	9.38	15.95	139	Nucleus
Pbr041217.1	PbrSAUR101	-0.015	9.69	18.46	164	Chloroplast
Pbr041779.1	PbrSAUR84	-0.268	5.85	17	143	Chloroplast
Pbr042208.1	PbrSAUR69	0.002	9.06	11.28	101	Nucleus
Pbr042209.1	PbrSAUR70	-0.216	7.86	10.02	90	Nucleus
Pbr042211.1	PbrSAUR71	-0.027	5.16	10.62	96	Nucleus
Pbr042212.1	PbrSAUR72	0.066	9.3	9.65	89	Nucleus
Pbr042213.1	PbrSAUR73	0.046	6.82	11.22	101	Nucleus
Pbr042214.1	PbrSAUR74	-0.104	6.04	10.13	91	Nucleus
Pbr042215.1	PbrSAUR75	-0.011	7.82	11.2	101	Nucleus
Pbr042216.1	PbrSAUR76	-0.106	6.81	14.94	134	Nucleus
Pbr042217.1	PbrSAUR77	-0.187	6.82	10.17	91	Nucleus
Pbr042219.1	PbrSAUR78	-0.373	7.9	11.12	98	Nucleus
Pbr042223.1	PbrSAUR79	-0.056	6.06	11.23	100	Chloroplast
Pbr042224.1	PbrSAUR80	-0.188	9.17	11.13	99	Nucleus
Pbr042226.1	PbrSAUR81	-0.341	7.73	11.92	104	Nucleus
Pbr042229.1	PbrSAUR82	-0.228	9.46	16.37	146	Nucleus
Pbr042473.1	scaffold984.0	-0.166	5.18	14.92	128	Nucleus
