# Supplementary material for: Comparative Genomic Analysis of SAUR Gene Family, Cloning and Functional Characterization of Two Genes (PbrSAUR13 and PbrSAUR52) in Pyrus bretschneideri
Source: Int J Mol Sci. 2022 Jun 24;23(13):7054. doi: 10.3390/ijms23137054 (PMC9266570; doi:10.3390/ijms23137054)
Supplement: Supplementary file 1 [file ijms-23-07054-s001.zip › Table S2.xlsx]

## Sheet: Sheet1
Table S2 Promoter analysis of SAUR gene family in Pyrus bretschneideri
Gene ID	Box 4	G-box	CGTCA-motif	AuxRR-core	GATA-motif	ARE	TC-rich repeats	TCCC-motif	I-box	TGACG-motif	GT1-motif	ATC-motif	TCT-motif	CAT-box	Gap-box	TGA-element	AE-box	GARE-motif	P-box	GA-motif	LTR	Sp1	CAG-motif	Box II	ACE	SARE	AAAC-motif	TCA-element	TATC-box	3-AF1 binding site	4cl-CMA2b	NON-box	chs-CMA1a	chs-CMA2a	LAMP-element	AT1-motif	L-box	chs-Unit 1 m1	ATCT-motif	Pc-CMA2b	GTGGC-motif	LS7
Pbr003399.1	3	2	4		2	1			1	4	1														1								1		1
Pbr034607.1	1		1		2	5	1		1	1	2		1								1
Pbr001446.1	4	2	9		2	5			2	9	3		2			2					2				1			1					2		1	1					1
Pbr001262.1	1	2	1	1	2	1	2	1	1	1
Pbr001267.1	1	2	1	1	2	1	2	1	1	1
Pbr003402.1
Pbr004491.1	2	1	4			2	1			4	2	1	2	1	1
Pbr005852.1	1	2				1		1			1		1			1
Pbr007046.1		1	2	1	2	2				2				1			1	1	2
Pbr007631.1	4				1	3			1				1	2			1			1	1
Pbr007826.1	1	2	2		1	4	1			2	3		1	1			1	1				1	1	1	1
Pbr009265.1	1	5	3		1	2				3			1	1	1				1							1
Pbr009910.1	1	3	1			5				1						1						1					1	1
Pbr009912.1		1			1	3			1		2		1			1			1
Pbr009913.1		2	2	1	1	3	1			2	1			1	1	1	1												1
Pbr009914.1	2	2	2		1	1			1	2			1		1	1					1				1			3	2	1
Pbr009915.1	3		2	1	2	5		1	1	2	4		2	2				2	2									1			1
Pbr009916.1		2	1	1		1		1	1	1		1	1			1			2									1	1	1		1
Pbr009917.1	2	2				4										1		1															1
Pbr009918.1		1		1	1	2		1									2		1			1											1
Pbr009919.1		1	2	1	1	2		2		2							1		1			1											1	1
Pbr009920.1	2			1		2								1		2	1		1
Pbr009921.1		1	1	1	1	2				1	1		2				1	2	1									1		1
Pbr009922.1		1	2	1	1	2				2			1				1	2	1															2
Pbr009923.1		1	1	1	1	3			1	1			1					2	1															1	1
Pbr009924.1		1		1	1	5		1			2		1	1			1					1											1
Pbr009925.1	3		1	1		2			1	1				1			1		1															1
Pbr009926.1	2	2		1		2	1	1	1		1			1			1					1
Pbr009927.1	2	1	1			1				1			1	1		1	1	2	1	1								2								1
Pbr009928.1			2	1	1	3				2	1						1	2	1									1						1
Pbr009929.1			1	1	1	3			1	1				1			1	2	2
Pbr009933.1	2	2	3		1	2				3	1	1	1	1			1	2																1			1
Pbr009936.1	3	1			2	4		1			2		2			1		1														1	1					1
Pbr009937.1					3	1			1						1										1			2		1									1
Pbr010681.1	6	2		1		1	2							1			2	2			1							3	2	2							1
Pbr013531.1	8	3	3	1	1	2	3			3	2	1		1			2				2	1			1			1
Pbr014406.1	3	1	2		2	4		1		2	1	3	1						2																		1
Pbr014730.1	2	1	2			4	1			2	3		1			1	1		4			1							1										4
Pbr017693.1	1	1	1			2				1	1		2	2																			1						1
Pbr018404.1	6		2			4	2	1		2			2	1		1				1	1
Pbr018494.1	3	1			1	5		1	1		2		2	1			1		1		1		1					1
Pbr018755.1	3	4	3		3	2		2		3	1								1
Pbr019010.1	2	4	1		1	2	1			1			3				1				1			1	1														1
Pbr019833.1		1	5			1				5	4		2						1	1														1
Pbr019835.1	1	6	5		2					5	1		2	2									1					1
Pbr019836.1	2	2	1	1	1	3	1		1	1					1		2				1							2							1
Pbr020564.1		3	3		1	7		3		3							1			1	6				1					2
Pbr020944.1	4	2	3			4			1	3	1			1		2												1					1
Pbr021806.1	4				1	3			1		1		1	2			1			2	1
Pbr021811.1	4				1	3			1		1		1	2			1			2	1
Pbr022122.1	2				1	2		1	1		4		3									1						1											1
Pbr022379.1	1	4	2		1	2			3	2	3					1												1
Pbr023164.1	5	4	2		1	1				2	1		1						1	1	1
Pbr023165.1	4	5	4		1	2				4			2			1	1				1
Pbr023166.1		1	1			3	2	1		1	1			2		1					1				2		1	3					1
Pbr023255.1	4	1	1	1	2	3				1						1	1																		2
Pbr023257.1	1	1	1	1	1	3		3	2	1								1	1						2			2	1				1
Pbr023262.1		2			1	2	1		1		3	1		2														1	1				1
Pbr023263.2		1		1	2	1												1	1		1							1
Pbr023264.1			1	1	2	1				1							1	1	2
Pbr023265.1	1	6	2	1	1	1	1			2	2							1	1			1							1
Pbr023266.1		3	1	2	1	2		3	1	1	2					1			1		1
Pbr023270.1		1	2			3		1		2	1			1	1	4			1						1			2
Pbr023271.1	4					1							1	1				1		1	2
Pbr023272.1			2	1	2	2				2								1	2
Pbr023273.1			2	1	2	2				2								1	1		1							1
Pbr024944.1		3	3		1	8		3		3							1			1	5				1					2
Pbr025582.1	4	3	3			2			1	3	1		1	1			1		2										1
Pbr025584.1	4				2	4	1		1		2	1					2				1							1	1
Pbr026411.1	2	1			1	3	1						2				1				1			1	1			1											1
Pbr026939.1	1	6	2		1	2		2		2	3					1													2										1
Pbr027128.1	1	4	3			2				3	3		1	1		1	1		1						1			1
Pbr027549.1	6	2	1				1	1		1			2	1				1							1								2
Pbr028073.1	4	2	4			1				4	2		1				1	1	1						1					2										1
Pbr028075.1	4		2	2		8			1	2	2		1						1		4							2	1							1			1
Pbr029068.1	5	3	1	2		3	1	1		1	2						1		1	1								1											1
Pbr030343.1		1	1			1		1		1	2		2				1		2					1					2				1
Pbr033408.1	5					1					3					1												2
Pbr033419.1	5					1					3	1				1												2
Pbr033623.1	1	1	4			4	1			4			2												1														1		1
Pbr033723.1	3		3								3		2															2					1
Pbr034608.1		1	1	1
Pbr035340.1	1				1	1	1		1					1			1		3									1	1								1
Pbr036002.1	4	2	4		2	1			1	4	1														1								1		1
Pbr036005.1	1	2	1			1		1		1	1								1	1	2							1
Pbr037397.1			4		1	2	1			4	3					1					1							2											1
Pbr037398.1	1	1	1			2	2			1	1					1	3		2		3							2
Pbr037467.1	1	1	2			2				2	1		3	2																			1						1
Pbr038679.1	4	2	2			2	1			2	1		1	2		1					2									1				1					2
Pbr040072.1	3	4	5		1	2		2	1	5	1						1				2	1	1		1			3											1
Pbr040472.1	1				1	1	1	1	1					1					3									1	1								1
Pbr040903.1		1	1		2	3	1		1	1	1		2					1	1										1										1
Pbr040904.2	3		1			3	1			1				1															1	1									1
Pbr040905.1	2	1				1	1		1				2					1	1		2	1						2
Pbr040906.1	3		1			1	1			1	1		1					2			1							1		1			1	1
Pbr040963.1	5					3			1		2		2	1					1		2	1										1
Pbr040964.1	2					1	1		1		2					1		1	2		2	1											1	1					1
Pbr041058.1	2	6	1	1		1			1	1			2	1		1			2		2							2											2
Pbr041090.1	4	1	1			2	1			1			1								1				1			2													1
Pbr041217.1	2	2	4			4	1			4	1		1			1	1		2			1							1	1									3
Pbr041779.1	3	1	1		1	6				1				1		2			1									1	2				2
Pbr042208.1	2	2	1			1				1			1			1	1	1	1	1								2						1
Pbr042209.1			1	1	1	2			1	1				1			1	2	2
Pbr042211.1	1	2	1	1		4		1		1	1		1	2				1						1									1
Pbr042212.1	1	4			1	2							1						1					1				1	1
Pbr042213.1	2		1	1		2				1				1		2	1		1															1
Pbr042214.1	2			1		2		1						1		2	1					1
Pbr042215.1	2	1				1					1					1	1	2	1	1								2						1
Pbr042216.1			2	2	1	3				2	1						1	2	1									1						1
Pbr042217.1			1	2	1	4				1				1			1	2	2
Pbr042219.1	1	3	4			1				4		1	2				1	2																1
Pbr042223.1	3	1			2	4		1			2		2					1			1							1				1	1					1
Pbr042224.1					3	1			2						1										1			2		1			1						1
Pbr042226.1	1			1	2	4	1	2							1						1															2						1
Pbr042229.1	1	4	2		1	2			3	2	2																	1
Pbr042473.1	3	2	2			4			1	2	1			1		2												1					1
