# Supplementary material for: Comparative Genomic Analysis of SAUR Gene Family, Cloning and Functional Characterization of Two Genes (PbrSAUR13 and PbrSAUR52) in Pyrus bretschneideri
Source: Int J Mol Sci. 2022 Jun 24;23(13):7054. doi: 10.3390/ijms23137054 (PMC9266570; doi:10.3390/ijms23137054)
Supplement: Supplementary file 1 [file ijms-23-07054-s001.zip › Table S3.xlsx]

## Sheet: Sheet1
Table S3 Gene duplication events and synonymous and non-synonymous value of SAUR gene family in Pyrus bretschenedri
Mode of duplication	Duplicate 1	starting point	Ending point	Location	Duplicate 2	starting point	Ending point	Location	E-value	Ka	Ks	ka/ks
Dispersed duplication (DSD)	Pbr001262.1	7775750	7776256	Chr4	Pbr018494.1	6389170	6390191	Chr7	2e-44	0.453961	1.54576	0.293681
	Pbr001267.1	7886097	7886603	Chr4	Pbr018494.1	6389170	6390191	Chr7	2e-44	0.453961	1.54576	0.293681
	Pbr001446.1	5930	6427	scaffold1032.0	Pbr041217.1	17689283	17689777	Chr16	4e-92	0.0641264	0.417931	0.153438
	Pbr003399.1	45405	46262	scaffold1142.0	Pbr041058.1	21053494	21053889	Chr5	2e-18	0.662596	1.74114	0.380552
	Pbr003402.1	62622	64763	scaffold1142.0	Pbr023166.1	8657303	8657863	Chr9	4e-23	0.631452	1.84912	0.341489
	Pbr004491.1	5880	6341	scaffold1208.0	Pbr017693.1	295987	296472	Chr6	2e-42	0.374341	2.64702	0.14142
	Pbr005717.1	53	4129	scaffold1296.0	Pbr007631.1	719043	734544	Chr14	0	0.003238	0.00711749	0.454935
	Pbr005852.1	2578607	2579232	Chr15	Pbr023257.1	5819104	5820310	Chr5	2e-58	0.102686	4.03492	0.0254493
	Pbr007046.1	711770	712066	Chr5	Pbr023264.1	5883229	5883525	Chr5	2e-62	0.0273899	0.0740428	0.36992
	Pbr007631.1	719043	734544	Chr14	Pbr021807.1	8448272	8454458	Chr7	0	0.00853966	0.0176333	0.484293
	Pbr007826.1	1953067	1953690	Chr1	Pbr018404.1	4380035	4380406	Chr1	4e-60	0.022663	0.155344	0.145889
	Pbr009265.1	3960536	3961054	Chr15	Pbr023166.1	8657303	8657863	Chr9	5e-59	0.229592	1.72298	0.133253
	Pbr009910.1	22232319	22232672	Chr10	Pbr034607.1	7027144	7027620	Chr5	4e-32	0.319359	1.6338	0.19547
	Pbr009912.1	22199277	22199872	Chr10	Pbr023271.1	5925765	5926214	Chr5	2e-61	0.0513976	0.18103	0.283917
	Pbr009913.1	22194588	22194996	Chr10	Pbr023265.1	5890231	5890791	Chr5	2e-57	0.0714552	0.127329	0.561187
	Pbr009914.1	22173471	22173939	Chr10	Pbr009937.1	22054080	22055186	Chr10	6e-64	0.0223647	0.158272	0.141305
	Pbr009915.1	22158001	22158306	Chr10	Pbr023271.1	5925765	5926214	Chr5	7e-61	0.0514551	0.216633	0.237522
	Pbr009916.1	22151085	22151679	Chr10	Pbr023265.1	5890231	5890791	Chr5	3e-58	0.0733128	0.149189	0.491409
	Pbr009917.1	22146959	22147222	Chr10	Pbr009913.1	22194588	22194996	Chr10	3e-51	0.0449276	0.129445	0.347078
	Pbr009918.1	22143563	22144272	Chr10	Pbr009912.1	22199277	22199872	Chr10	1e-60	0.0675879	0.191766	0.352449
	Pbr009919.1	22142217	22142555	Chr10	Pbr023271.1	5925765	5926214	Chr5	7e-60	0.0585883	0.302373	0.193762
	Pbr009920.1	22139643	22139948	Chr10	Pbr042213.1	25168419	25169608	Chr10	3e-70	0	0	NaN
	Pbr009921.1	22125211	22125753	Chr10	Pbr009933.1	22081223	22081803	Chr10	8e-64	0.0409814	0.0609472	0.672407
	Pbr009922.1	22119188	22119484	Chr10	Pbr009933.1	22081223	22081803	Chr10	7e-59	0.0672264	0.0687504	0.977834
	Pbr009923.1	22117430	22118005	Chr10	Pbr042214.1	25170636	25170911	Chr10	3e-61	0.00961552	0.0656156	0.146543
	Pbr009924.1	22103326	22103529	Chr10	Pbr009915.1	22158001	22158306	Chr10	1e-36	0.0471271	0.163116	0.288918
	Pbr009925.1	22099315	22099620	Chr10	Pbr042213.1	25168419	25169608	Chr10	3e-70	0	0	NaN
	Pbr009926.1	22097818	22098093	Chr10	Pbr042214.1	25170636	25170911	Chr10	6e-61	0.00480771	0	NaN
	Pbr009927.1	22095537	22095842	Chr10	Pbr042215.1	25172680	25173260	Chr10	2e-68	0.0131582	0.0279102	0.471449
	Pbr009928.1	22092517	22092813	Chr10	Pbr042216.1	25175471	25176327	Chr10	6e-67	0.0134182	0	NaN
	Pbr009929.1	22090592	22091319	Chr10	Pbr042217.1	25177106	25178001	Chr10	5e-62	0.00480002	0	NaN
	Pbr009933.1	22081223	22081803	Chr10	Pbr042219.1	25186838	25187398	Chr10	2e-68	0.00445436	0.0296335	0.150315
	Pbr009936.1	22056446	22057364	Chr10	Pbr042223.1	25202884	25204000	Chr10	2e-67	0.0132649	0.05786	0.229259
	Pbr009937.1	22054080	22055186	Chr10	Pbr042224.1	25205446	25206222	Chr10	3e-69	0	0	NaN
	Pbr010681.1	5214746	5215126	Chr1	Pbr023257.1	5819104	5820310	Chr5	8e-19	0.619816	NaN	NaN
	Pbr013531.1	10141866	10142692	Chr1	Pbr042217.1	25177106	25178001	Chr10	1e-18	0.50293	NaN	NaN
	Pbr014406.1	7043507	7043785	Chr9	Pbr019835.1	6581502	6581813	Chr15	1e-40	0.168927	0.250147	0.675308
	Pbr017693.1	295987	296472	Chr6	Pbr026939.1	6049989	6050963	Chr13	2e-43	0.328812	3.15709	0.10415
	Pbr018404.1	4380035	4380406	Chr1	Pbr018494.1	6389170	6390191	Chr7	1e-18	0.472376	NaN	NaN
	Pbr018755.1	10651565	10652074	Chr8	Pbr023166.1	8657303	8657863	Chr9	6e-58	0.264446	1.51267	0.17482
	Pbr019010.1	15416260	15416946	Chr3	Pbr026411.1	14522417	14523186	Chr3	3e-101	0.0121676	0.0106479	1.14272
	Pbr019833.1	6589916	6590227	Chr15	Pbr019836.1	6578277	6578588	Chr15	3e-57	0.0788184	0.0768919	1.02505
	Pbr019835.1	6581502	6581813	Chr15	Pbr041779.1	4218066	4218497	Chr12	3e-08	0.646836	NaN	NaN
	Pbr019836.1	6578277	6578588	Chr15	Pbr041779.1	4218066	4218497	Chr12	2e-08	0.628697	3.78063	0.166294
	Pbr020564.1	8272488	8273196	Chr12	Pbr026411.1	14522417	14523186	Chr3	1e-25	0.500821	NaN	NaN
	Pbr020944.1	20774085	20774865	Chr6	Pbr042473.1	112404	113176	scaffold984.0	7e-91	0	0.0124743	0
	Pbr021811.1	8506938	8507324	Chr7	Pbr035340.1	119797	120165	scaffold681.0	1e-73	0.0440763	0.230497	0.191223
	Pbr022122.1	19116558	19117247	Chr15	Pbr028073.1	14748129	14748446	Chr8	5e-51	0.193947	2.26966	0.0854521
	Pbr022379.1	25111981	25112886	Chr10	Pbr042229.1	25261062	25261967	Chr10	2e-104	0.00304724	0	NaN
	Pbr023164.1	8665296	8665730	Chr9	Pbr041217.1	17689283	17689777	Chr16	1e-36	0.435271	1.25265	0.347479
	Pbr023165.1	8661991	8662810	Chr9	Pbr003402.1	62622	64763	scaffold1142.0	9e-22	0.532436	1.92371	0.276775
	Pbr023255.1	5778397	5778984	Chr5	Pbr041217.1	17689283	17689777	Chr16	3e-23	0.684306	2.2482	0.304379
	Pbr023257.1	5819104	5820310	Chr5	Pbr028073.1	14748129	14748446	Chr8	2e-58	0.107406	2.42814	0.0442337
	Pbr023262.1	5874106	5874408	Chr5	Pbr009914.1	22173471	22173939	Chr10	5e-55	0.0886467	0.544453	0.162818
	Pbr023263.2	5881767	5882045	Chr5	Pbr023273.1	5934508	5935839	Chr5	4e-61	0.0192937	0.0631953	0.305302
	Pbr023266.1	5904078	5904681	Chr5	Pbr023271.1	5925765	5926214	Chr5	4e-58	0.0823684	0.282358	0.291716
	Pbr023270.1	5922467	5922760	Chr5	Pbr009919.1	22142217	22142555	Chr10	4e-54	0.111721	0.340534	0.328077
	Pbr023271.1	5925765	5926214	Chr5	Pbr009927.1	22095537	22095842	Chr10	8e-61	0.0704797	0.376831	0.187033
	Pbr023273.1	5934508	5935839	Chr5	Pbr009923.1	22117430	22118005	Chr10	2e-52	0.0817831	0.239086	0.342065
	Pbr024944.1	7877503	7878211	Chr12	Pbr026411.1	14522417	14523186	Chr3	1e-25	0.500821	NaN	NaN
	Pbr025582.1	12415991	12416431	Chr17	Pbr003402.1	62622	64763	scaffold1142.0	2e-20	0.581556	2.65396	0.219127
	Pbr025584.1	12437646	12438221	Chr17	Pbr003402.1	62622	64763	scaffold1142.0	3e-27	0.607747	NaN	NaN
	Pbr026939.1	6049989	6050963	Chr13	Pbr037467.1	163579	164064	Chr6	1e-43	0.328812	3.15709	0.10415
	Pbr027549.1	10308427	10308783	Chr9	Pbr022379.1	25111981	25112886	Chr10	7e-11	0.675396	NaN	NaN
	Pbr028073.1	14748129	14748446	Chr8	Pbr042226.1	25219060	25219517	Chr10	4e-57	0.119622	NaN	NaN
	Pbr028075.1	14786902	14787826	Chr8	Pbr042229.1	25261062	25261967	Chr10	3e-60	0.267297	1.30158	0.205364
	Pbr029068.1	8460975	8461627	Chr9	Pbr037397.1	17045108	17045917	Chr15	5e-37	0.263843	1.38976	0.189848
	Pbr033408.1	13885044	13885400	Chr17	Pbr025584.1	12437646	12438221	Chr17	6e-11	0.720143	1.72056	0.418553
	Pbr033419.1	13710996	13711331	Chr17	Pbr023166.1	8657303	8657863	Chr9	2e-11	0.740751	1.79354	0.413011
	Pbr033623.1	7732670	7733419	Chr10	Pbr009265.1	3960536	3961054	Chr15	2e-17	0.692291	NaN	NaN
	Pbr033723.1	89488	89985	scaffold621.0	Pbr041217.1	17689283	17689777	Chr16	1e-91	0.0669802	0.436877	0.153316
	Pbr034607.1	7027144	7027620	Chr5	Pbr009914.1	22173471	22173939	Chr10	1e-41	0.2888	NaN	NaN
	Pbr034608.1	7037048	7037323	Chr5	Pbr009923.1	22117430	22118005	Chr10	1e-28	0.377369	2.52695	0.149338
	Pbr036002.1	16823253	16823929	Chr2	Pbr041058.1	21053494	21053889	Chr5	2e-18	0.662596	1.74114	0.380552
	Pbr036005.1	16843106	16845270	Chr2	Pbr023166.1	8657303	8657863	Chr9	3e-22	0.636641	1.84003	0.345995
	Pbr037397.1	17045108	17045917	Chr15	Pbr041058.1	21053494	21053889	Chr5	6e-17	0.536046	2.6024	0.205981
	Pbr037398.1	17018973	17020670	Chr15	Pbr023166.1	8657303	8657863	Chr9	2e-22	0.589036	1.52341	0.386655
	Pbr038679.1	8197716	8198111	Chr10	Pbr003399.1	45405	46262	scaffold1142.0	1e-18	0.557226	2.06784	0.269472
	Pbr040072.1	14428184	14428576	Chr7	Pbr009929.1	22090592	22091319	Chr10	3e-19	0.563859	NaN	NaN
	Pbr040903.1	22943	23167	scaffold911.0	Pbr034607.1	7027144	7027620	Chr5	1e-31	0.251776	0.995153	0.253003
	Pbr040904.2	44170	44451	scaffold911.0	Pbr009914.1	22173471	22173939	Chr10	5e-41	0.164759	1.65566	0.0995126
	Pbr040905.1	46975	47235	scaffold911.0	Pbr009914.1	22173471	22173939	Chr10	3e-30	0.344614	2.03104	0.169674
	Pbr040906.1	47802	48272	scaffold911.0	Pbr009914.1	22173471	22173939	Chr10	7e-32	0.325903	1.48842	0.218959
	Pbr040963.1	14322774	14323235	Chr12	Pbr019010.1	15416260	15416946	Chr3	6e-09	0.812622	NaN	NaN
	Pbr040964.1	14326553	14327014	Chr12	Pbr034607.1	7027144	7027620	Chr5	6e-10	0.652049	1.55758	0.418628
	Pbr041090.1	20667201	20668174	Chr5	Pbr009265.1	3960536	3961054	Chr15	1e-16	0.803677	NaN	NaN
	Pbr042208.1	25141368	25141673	Chr10	Pbr042215.1	25172680	25173260	Chr10	7e-68	0.0175832	0	NaN
	Pbr042209.1	25145796	25146924	Chr10	Pbr009923.1	22117430	22118005	Chr10	2e-54	0.0548948	0.149364	0.367524
	Pbr042211.1	25154534	25155317	Chr10	Pbr009915.1	22158001	22158306	Chr10	3e-54	0.0665783	0.181455	0.366915
	Pbr042212.1	25161414	25161683	Chr10	Pbr023271.1	5925765	5926214	Chr5	7e-35	0.2089	0.335194	0.62322
	Pbr042215.1	25172680	25173260	Chr10	Pbr009925.1	22099315	22099620	Chr10	9e-67	0.026571	0.102348	0.259614
	Pbr042216.1	25175471	25176327	Chr10	Pbr009933.1	22081223	22081803	Chr10	5e-61	0.0528549	0.0527856	1.00131
	Pbr042229.1	25261062	25261967	Chr10	Pbr041217.1	17689283	17689777	Chr16	9e-23	0.699922	1.66998	0.41912
Proximal duplication (PD)	Pbr001262.1	7775750	7776256	Chr4	Pbr001267.1	7886097	7886603	Chr4	1e-124	0	0	NaN
	Pbr009914.1	22173471	22173939	Chr10	Pbr009910.1	22232319	22232672	Chr10	2e-29	0.281419	1.37716	0.204348
	Pbr009915.1	22158001	22158306	Chr10	Pbr009912.1	22199277	22199872	Chr10	4e-66	0.0219234	0.0284732	0.769966
	Pbr009916.1	22151085	22151679	Chr10	Pbr009913.1	22194588	22194996	Chr10	4e-63	0.038441	0.176381	0.217943
	Pbr009918.1	22143563	22144272	Chr10	Pbr009915.1	22158001	22158306	Chr10	2e-61	0.0629583	0.190999	0.329626
	Pbr009919.1	22142217	22142555	Chr10	Pbr009916.1	22151085	22151679	Chr10	4e-55	0.116143	0.343685	0.337936
	Pbr009924.1	22103326	22103529	Chr10	Pbr009918.1	22143563	22144272	Chr10	8e-35	0.040054	0.0664641	0.602641
	Pbr009925.1	22099315	22099620	Chr10	Pbr009920.1	22139643	22139948	Chr10	3e-70	0	0	NaN
	Pbr009926.1	22097818	22098093	Chr10	Pbr009923.1	22117430	22118005	Chr10	3e-60	0.0144932	0.0652585	0.222089
	Pbr009927.1	22095537	22095842	Chr10	Pbr009925.1	22099315	22099620	Chr10	2e-67	0.0221255	0.0711433	0.310999
	Pbr009928.1	22092517	22092813	Chr10	Pbr009921.1	22125211	22125753	Chr10	4e-58	0.0719531	0.0532543	1.35112
	Pbr009929.1	22090592	22091319	Chr10	Pbr009926.1	22097818	22098093	Chr10	4e-58	0.0343478	0.0480164	0.715335
	Pbr009933.1	22081223	22081803	Chr10	Pbr009928.1	22092517	22092813	Chr10	1e-61	0.0480897	0.052852	0.909893
	Pbr019835.1	6581502	6581813	Chr15	Pbr019833.1	6589916	6590227	Chr15	2e-57	0.0766531	0.0372285	2.05899
	Pbr023264.1	5883229	5883525	Chr5	Pbr023272.1	5933502	5933798	Chr5	1e-64	0.022686	0.0439686	0.51596
	Pbr023265.1	5890231	5890791	Chr5	Pbr023271.1	5925765	5926214	Chr5	9e-55	0.112096	0.514706	0.217787
	Pbr023266.1	5904078	5904681	Chr5	Pbr023270.1	5922467	5922760	Chr5	1e-54	0.0986999	0.187456	0.526522
	Pbr040903.1	22943	23167	scaffold911.0	Pbr040905.1	46975	47235	scaffold911.0	2e-37	0.127154	0.404247	0.314544
	Pbr040904.2	44170	44451	scaffold911.0	Pbr040906.1	47802	48272	scaffold911.0	2e-34	0.25851	0.608436	0.424876
	Pbr042208.1	25141368	25141673	Chr10	Pbr042213.1	25168419	25169608	Chr10	6e-67	0.0266103	0.101851	0.261267
	Pbr042209.1	25145796	25146924	Chr10	Pbr042217.1	25177106	25178001	Chr10	2e-56	0.0201947	0.0515224	0.39196
	Pbr042213.1	25168419	25169608	Chr10	Pbr042215.1	25172680	25173260	Chr10	9e-67	0.026571	0.102348	0.259614
	Pbr042214.1	25170636	25170911	Chr10	Pbr042217.1	25177106	25178001	Chr10	3e-56	0.0443115	0.0485345	0.91299
	Pbr042216.1	25175471	25176327	Chr10	Pbr042219.1	25186838	25187398	Chr10	2e-60	0.057632	0.0527856	1.09181
Tandem duplication (TD)	Pbr009917.1	22146959	22147222	Chr10	Pbr009916.1	22151085	22151679	Chr10	2e-54	0.031106	0.100009	0.311031
	Pbr009937.1	22054080	22055186	Chr10	Pbr009936.1	22056446	22057364	Chr10	3e-57	0.0655102	0.52397	0.125027
	Pbr019836.1	6578277	6578588	Chr15	Pbr019835.1	6581502	6581813	Chr15	1e-59	0.0677069	0.116362	0.581865
	Pbr023270.1	5922467	5922760	Chr5	Pbr023271.1	5925765	5926214	Chr5	8e-54	0.119231	0.356331	0.334607
	Pbr040963.1	14322774	14323235	Chr12	Pbr040964.1	14326553	14327014	Chr12	5e-52	0.28002	0.945367	0.296202
	Pbr042223.1	25202884	25204000	Chr10	Pbr042224.1	25205446	25206222	Chr10	5e-56	0.0718696	0.546809	0.131434
Transposed duplication (TRD)	Pbr001446.1	5930	6427	scaffold1032.0	Pbr033723.1	89488	89985	scaffold621.0	9e-115	0.0079788	0.0349918	0.228019
	Pbr010681.1	5214746	5215126	Chr1	Pbr022122.1	19116558	19117247	Chr15	3e-19	0.665527	NaN	NaN
	Pbr018494.1	6389170	6390191	Chr7	Pbr007826.1	1953067	1953690	Chr1	3e-19	0.453716	NaN	NaN
	Pbr023164.1	8665296	8665730	Chr9	Pbr014730.1	5455347	5456225	Chr13	1e-35	0.441151	1.30293	0.338583
	Pbr024944.1	7877503	7878211	Chr12	Pbr020564.1	8272488	8273196	Chr12	1e-107	0	0	NaN
	Pbr027128.1	13067187	13067660	Chr14	Pbr037467.1	163579	164064	Chr6	2e-88	0.0708687	0.243412	0.291147
	Pbr028075.1	14786902	14787826	Chr8	Pbr023255.1	5778397	5778984	Chr5	2e-67	0.259154	0.99521	0.260401
	Pbr029068.1	8460975	8461627	Chr9	Pbr003399.1	45405	46262	scaffold1142.0	4e-48	0.221959	1.50928	0.147063
	Pbr034607.1	7027144	7027620	Chr5	Pbr009936.1	22056446	22057364	Chr10	7e-41	0.309962	NaN	NaN
	Pbr034608.1	7037048	7037323	Chr5	Pbr042219.1	25186838	25187398	Chr10	9e-29	0.340837	1.8201	0.187263
	Pbr041217.1	17689283	17689777	Chr16	Pbr014730.1	5455347	5456225	Chr13	9e-116	0.00537637	0.0170462	0.3154
	Pbr042211.1	25154534	25155317	Chr10	Pbr009918.1	22143563	22144272	Chr10	3e-60	0.0183706	0.0149445	1.22926
	Pbr042212.1	25161414	25161683	Chr10	Pbr009919.1	22142217	22142555	Chr10	5e-37	0.131643	0.195155	0.674557
	Pbr027128.1	13067187	13067660	Chr14	Pbr017693.1	295987	296472	Chr6	2e-88	0.0708687	0.243412	0.291147
	Pbr029068.1	8460975	8461627	Chr9	Pbr036002.1	16823253	16823929	Chr2	4e-48	0.221959	1.50928	0.147063
	Pbr034608.1	7037048	7037323	Chr5	Pbr023273.1	5934508	5935839	Chr5	1e-28	0.390494	1.43267	0.272564
Whole-genome duplication (WGD)	Pbr018404.1	4380035	4380406	Chr1	Pbr013531.1	10141866	10142692	Chr1	6e-39	0.180982	1.83715	0.0985124
	Pbr007826.1	1953067	1953690	Chr1	Pbr013531.1	10141866	10142692	Chr1	4e-39	0.185626	1.96713	0.0943637
	Pbr013531.1	10141866	10142692	Chr1	Pbr040072.1	14428184	14428576	Chr7	8e-62	0.0456736	0.371841	0.122831
	Pbr018404.1	4380035	4380406	Chr1	Pbr040072.1	14428184	14428576	Chr7	9e-44	0.200909	2.67294	0.0751641
	Pbr007826.1	1953067	1953690	Chr1	Pbr040072.1	14428184	14428576	Chr7	2e-44	0.200819	2.48406	0.0808432
	Pbr009937.1	22054080	22055186	Chr10	Pbr042223.1	25202884	25204000	Chr10	5e-56	0.0718696	0.546809	0.131434
	Pbr009929.1	22090592	22091319	Chr10	Pbr042209.1	25145796	25146924	Chr10	1e-56	0.0202117	0.0693134	0.2916
	Pbr009927.1	22095537	22095842	Chr10	Pbr042208.1	25141368	25141673	Chr10	2e-68	0.0131775	0.027781	0.474336
	Pbr009933.1	22081223	22081803	Chr10	Pbr007046.1	711770	712066	Chr5	7e-62	0.0484598	0.184683	0.262395
	Pbr038679.1	8197716	8198111	Chr10	Pbr041058.1	21053494	21053889	Chr5	4e-76	0.0589047	0.379652	0.155155
	Pbr009936.1	22056446	22057364	Chr10	Pbr023262.1	5874106	5874408	Chr5	7e-58	0.0733969	0.33001	0.222408
	Pbr009923.1	22117430	22118005	Chr10	Pbr023263.2	5881767	5882045	Chr5	8e-54	0.071059	0.19697	0.360761
	Pbr009922.1	22119188	22119484	Chr10	Pbr023264.1	5883229	5883525	Chr5	1e-57	0.0698721	0.142911	0.48892
	Pbr009919.1	22142217	22142555	Chr10	Pbr023265.1	5890231	5890791	Chr5	4e-56	0.0974341	0.384259	0.253564
	Pbr009918.1	22143563	22144272	Chr10	Pbr023266.1	5904078	5904681	Chr5	2e-60	0.0631003	0.207666	0.303855
	Pbr009917.1	22146959	22147222	Chr10	Pbr023271.1	5925765	5926214	Chr5	3e-49	0.105819	0.480504	0.220224
	Pbr022379.1	25111981	25112886	Chr10	Pbr023255.1	5778397	5778984	Chr5	1e-93	0.0535379	0.260657	0.205396
	Pbr042214.1	25170636	25170911	Chr10	Pbr023263.2	5881767	5882045	Chr5	2e-52	0.0819228	0.156182	0.524536
	Pbr042219.1	25186838	25187398	Chr10	Pbr023264.1	5883229	5883525	Chr5	1e-63	0.0435569	0.133511	0.326243
	Pbr033623.1	7732670	7733419	Chr10	Pbr041090.1	20667201	20668174	Chr5	2e-91	0.0265148	0.196489	0.134943
	Pbr042214.1	25170636	25170911	Chr10	Pbr023273.1	5934508	5935839	Chr5	4e-51	0.0928222	0.195795	0.474079
	Pbr042219.1	25186838	25187398	Chr10	Pbr023272.1	5933502	5933798	Chr5	8e-62	0.0530787	0.133336	0.398083
	Pbr042223.1	25202884	25204000	Chr10	Pbr023262.1	5874106	5874408	Chr5	1e-59	0.0613514	0.365677	0.167775
	Pbr042226.1	25219060	25219517	Chr10	Pbr023257.1	5819104	5820310	Chr5	2e-70	0.0211282	0.136741	0.154512
	Pbr042229.1	25261062	25261967	Chr10	Pbr023255.1	5778397	5778984	Chr5	5e-94	0.0567497	0.261614	0.216922
	Pbr030343.1	29970786	29971808	Chr11	Pbr026411.1	14522417	14523186	Chr3	6e-86	0.0697993	0.215979	0.323177
	Pbr030343.1	29970786	29971808	Chr11	Pbr019010.1	15416260	15416946	Chr3	3e-86	0.0698918	0.228851	0.305403
	Pbr015351.1	20107065	20113449	Chr12	Pbr007631.1	719043	734544	Chr14	0	0.0339465	0.171963	0.197406
	Pbr020564.1	8272488	8273196	Chr12	Pbr019010.1	15416260	15416946	Chr3	2e-26	0.516455	NaN	NaN
	Pbr026939.1	6049989	6050963	Chr13	Pbr004491.1	5880	6341	scaffold1208.0	3e-101	0.0529242	0.167211	0.316511
	Pbr014730.1	5455347	5456225	Chr13	Pbr033723.1	89488	89985	scaffold621.0	8e-90	0.0730016	0.436006	0.167432
	Pbr007631.1	719043	734544	Chr14	Pbr040472.1	14491316	14491684	Chr3	4e-38	0.294364	0.467075	0.630229
	Pbr007631.1	719043	734544	Chr14	Pbr021806.1	8434652	8435038	Chr7	3e-52	0.14753	0.271979	0.542429
	Pbr007631.1	719043	734544	Chr14	Pbr035340.1	119797	120165	scaffold681.0	4e-38	0.294364	0.489244	0.601672
	Pbr005852.1	2578607	2579232	Chr15	Pbr022122.1	19116558	19117247	Chr15	5e-51	0.196773	2.387	0.0824352
	Pbr037398.1	17018973	17020670	Chr15	Pbr036005.1	16843106	16845270	Chr2	1e-120	0.065089	0.140656	0.462753
	Pbr037397.1	17045108	17045917	Chr15	Pbr036002.1	16823253	16823929	Chr2	3e-78	0.0294336	0.223345	0.131785
	Pbr005852.1	2578607	2579232	Chr15	Pbr028073.1	14748129	14748446	Chr8	9e-75	0	0.185556	0
	Pbr009265.1	3960536	3961054	Chr15	Pbr018755.1	10651565	10652074	Chr8	2e-97	0.0565544	0.157698	0.358625
	Pbr037398.1	17018973	17020670	Chr15	Pbr003402.1	62622	64763	scaffold1142.0	1e-115	0.0353155	0.127774	0.27639
	Pbr037397.1	17045108	17045917	Chr15	Pbr003399.1	45405	46262	scaffold1142.0	3e-78	0.0294336	0.223345	0.131785
	Pbr033419.1	13710996	13711331	Chr17	Pbr033408.1	13885044	13885400	Chr17	4e-79	0	0	NaN
	Pbr033419.1	13710996	13711331	Chr17	Pbr027549.1	10308427	10308783	Chr9	6e-53	0.139789	0.476253	0.293518
	Pbr025582.1	12415991	12416431	Chr17	Pbr023165.1	8661991	8662810	Chr9	2e-84	0.0718288	0.132146	0.543557
	Pbr025584.1	12437646	12438221	Chr17	Pbr023166.1	8657303	8657863	Chr9	3e-112	0.0360116	0.166558	0.21621
	Pbr033408.1	13885044	13885400	Chr17	Pbr023166.1	8657303	8657863	Chr9	3e-11	0.661337	1.42009	0.465702
	Pbr033408.1	13885044	13885400	Chr17	Pbr027549.1	10308427	10308783	Chr9	2e-54	0.148204	0.463158	0.319985
	Pbr036002.1	16823253	16823929	Chr2	Pbr003399.1	45405	46262	scaffold1142.0	6e-86	0	0	NaN
	Pbr036005.1	16843106	16845270	Chr2	Pbr003402.1	62622	64763	scaffold1142.0	2e-129	0.00246205	0.00829884	0.296673
	Pbr040472.1	14491316	14491684	Chr3	Pbr021806.1	8434652	8435038	Chr7	1e-73	0.0440763	0.214789	0.205207
	Pbr040472.1	14491316	14491684	Chr3	Pbr035340.1	119797	120165	scaffold681.0	9e-86	0	0.0116281	0
	Pbr007046.1	711770	712066	Chr5	Pbr023272.1	5933502	5933798	Chr5	2e-65	0.0181552	0.0434904	0.417453
	Pbr037467.1	163579	164064	Chr6	Pbr017693.1	295987	296472	Chr6	8e-119	0	0	NaN
	Pbr021806.1	8434652	8435038	Chr7	Pbr021811.1	8506938	8507324	Chr7	8e-90	0	0	NaN
	Pbr021806.1	8434652	8435038	Chr7	Pbr035340.1	119797	120165	scaffold681.0	1e-73	0.0440763	0.230497	0.191223
