# Supplementary material for: Comparative Genomic Analysis of SAUR Gene Family, Cloning and Functional Characterization of Two Genes (PbrSAUR13 and PbrSAUR52) in Pyrus bretschneideri
Source: Int J Mol Sci. 2022 Jun 24;23(13):7054. doi: 10.3390/ijms23137054 (PMC9266570; doi:10.3390/ijms23137054)
Supplement: Supplementary file 1 [file ijms-23-07054-s001.zip › Table S4.xlsx]

## Sheet: GO
Table S4 Go annotation functional analysis of SAUR family
Pbr001262.1
Pbr001267.1
Pbr001446.1
Pbr003399.1	GO:0001558	GO:0005575	GO:0005622	GO:0005623	GO:0005634	GO:0005737	GO:0005886	GO:0008150	GO:0016020	GO:0019897	GO:0019898	GO:0030307	GO:0040008	GO:0043226	GO:0043227	GO:0043229	GO:0043231	GO:0044424	GO:0044425	GO:0044459	GO:0044464	GO:0045927	GO:0048518	GO:0048522	GO:0050789	GO:0050794	GO:0051128	GO:0065007	GO:0071944
Pbr003402.1
Pbr004491.1
Pbr005852.1
Pbr007046.1
Pbr007631.1	GO:0003674	GO:0003774	GO:0003777	GO:0003824	GO:0005575	GO:0005622	GO:0005623	GO:0005856	GO:0005871	GO:0005875	GO:0006928	GO:0007017	GO:0007018	GO:0008150	GO:0008574	GO:0009987	GO:0015630	GO:0016462	GO:0016787	GO:0016817	GO:0016818	GO:0016887	GO:0017111	GO:0032991	GO:0042623	GO:0043226	GO:0043228	GO:0043229	GO:0043232	GO:0044422	GO:0044424	GO:0044430	GO:0044446	GO:0044464	GO:1990939
Pbr007826.1
Pbr009265.1
Pbr009910.1
Pbr009912.1
Pbr009913.1
Pbr009914.1
Pbr009915.1
Pbr009916.1
Pbr009917.1
Pbr009918.1
Pbr009919.1
Pbr009920.1
Pbr009921.1
Pbr009922.1
Pbr009923.1
Pbr009924.1
Pbr009925.1
Pbr009926.1
Pbr009927.1
Pbr009928.1
Pbr009929.1
Pbr009933.1
Pbr009936.1
Pbr009937.1
Pbr010681.1
Pbr013531.1
Pbr014406.1
Pbr014730.1
Pbr017693.1
Pbr018404.1
Pbr018494.1
Pbr018755.1
Pbr019010.1
Pbr019833.1
Pbr019835.1
Pbr019836.1
Pbr020564.1
Pbr020944.1
Pbr021806.1
Pbr021811.1
Pbr022122.1
Pbr022379.1
Pbr023164.1
Pbr023165.1
Pbr023166.1
Pbr023255.1
Pbr023257.1
Pbr023262.1
Pbr023263.2
Pbr023264.1
Pbr023265.1
Pbr023266.1
Pbr023270.1
Pbr023271.1
Pbr023272.1
Pbr023273.1
Pbr024944.1
Pbr025582.1
Pbr025584.1
Pbr026411.1
Pbr026939.1
Pbr027128.1
Pbr027549.1
Pbr028073.1
Pbr028075.1
Pbr029068.1	GO:0001558	GO:0005575	GO:0005622	GO:0005623	GO:0005634	GO:0005737	GO:0005886	GO:0008150	GO:0016020	GO:0019897	GO:0019898	GO:0030307	GO:0040008	GO:0043226	GO:0043227	GO:0043229	GO:0043231	GO:0044424	GO:0044425	GO:0044459	GO:0044464	GO:0045927	GO:0048518	GO:0048522	GO:0050789	GO:0050794	GO:0051128	GO:0065007	GO:0071944
Pbr030343.1
Pbr033408.1
Pbr033419.1
Pbr033623.1	GO:0003002	GO:0005575	GO:0005622	GO:0005623	GO:0005737	GO:0006810	GO:0007275	GO:0007389	GO:0008150	GO:0009605	GO:0009606	GO:0009628	GO:0009629	GO:0009630	GO:0009914	GO:0009956	GO:0009958	GO:0010817	GO:0022622	GO:0032501	GO:0032502	GO:0044424	GO:0044464	GO:0048364	GO:0048731	GO:0048856	GO:0050896	GO:0051179	GO:0051234	GO:0060918	GO:0065007	GO:0065008	GO:0090057	GO:0099402
Pbr033723.1
Pbr034607.1
Pbr034608.1
Pbr035340.1
Pbr036002.1	GO:0001558	GO:0005575	GO:0005622	GO:0005623	GO:0005634	GO:0005737	GO:0005886	GO:0008150	GO:0016020	GO:0019897	GO:0019898	GO:0030307	GO:0040008	GO:0043226	GO:0043227	GO:0043229	GO:0043231	GO:0044424	GO:0044425	GO:0044459	GO:0044464	GO:0045927	GO:0048518	GO:0048522	GO:0050789	GO:0050794	GO:0051128	GO:0065007	GO:0071944
Pbr036005.1
Pbr037397.1	GO:0001558	GO:0005575	GO:0005622	GO:0005623	GO:0005634	GO:0005737	GO:0005886	GO:0008150	GO:0016020	GO:0019897	GO:0019898	GO:0030307	GO:0040008	GO:0043226	GO:0043227	GO:0043229	GO:0043231	GO:0044424	GO:0044425	GO:0044459	GO:0044464	GO:0045927	GO:0048518	GO:0048522	GO:0050789	GO:0050794	GO:0051128	GO:0065007	GO:0071944
Pbr037398.1
Pbr037467.1
Pbr038679.1
Pbr040072.1
Pbr040472.1
Pbr040903.1
Pbr040904.2
Pbr040905.1
Pbr040906.1
Pbr040963.1	GO:0000003	GO:0003006	GO:0005575	GO:0005622	GO:0005623	GO:0005634	GO:0005730	GO:0006810	GO:0007275	GO:0008150	GO:0009791	GO:0009908	GO:0009914	GO:0009926	GO:0010817	GO:0022414	GO:0031974	GO:0031981	GO:0032501	GO:0032502	GO:0040008	GO:0043226	GO:0043227	GO:0043228	GO:0043229	GO:0043231	GO:0043232	GO:0043233	GO:0044422	GO:0044424	GO:0044428	GO:0044446	GO:0044464	GO:0046620	GO:0048367	GO:0048437	GO:0048438	GO:0048443	GO:0048466	GO:0048608	GO:0048638	GO:0048731	GO:0048827	GO:0048856	GO:0050789	GO:0050793	GO:0051179	GO:0051234	GO:0051239
Pbr040964.1	GO:0000003	GO:0003006	GO:0005575	GO:0005622	GO:0005623	GO:0005634	GO:0005730	GO:0006810	GO:0007275	GO:0008150	GO:0009791	GO:0009908	GO:0009914	GO:0009926	GO:0010817	GO:0022414	GO:0031974	GO:0031981	GO:0032501	GO:0032502	GO:0040008	GO:0043226	GO:0043227	GO:0043228	GO:0043229	GO:0043231	GO:0043232	GO:0043233	GO:0044422	GO:0044424	GO:0044428	GO:0044446	GO:0044464	GO:0046620	GO:0048367	GO:0048437	GO:0048438	GO:0048443	GO:0048466	GO:0048608	GO:0048638	GO:0048731	GO:0048827	GO:0048856	GO:0050789	GO:0050793	GO:0051179	GO:0051234	GO:0051239
Pbr041058.1
Pbr041090.1	GO:0003002	GO:0005575	GO:0005622	GO:0005623	GO:0005737	GO:0006810	GO:0007275	GO:0007389	GO:0008150	GO:0009605	GO:0009606	GO:0009628	GO:0009629	GO:0009630	GO:0009914	GO:0009956	GO:0009958	GO:0010817	GO:0022622	GO:0032501	GO:0032502	GO:0044424	GO:0044464	GO:0048364	GO:0048731	GO:0048856	GO:0050896	GO:0051179	GO:0051234	GO:0060918	GO:0065007	GO:0065008	GO:0090057	GO:0099402
Pbr041217.1
Pbr042208.1
Pbr042209.1
Pbr042211.1
Pbr042212.1
Pbr042213.1
Pbr042214.1
Pbr042215.1
Pbr042216.1
Pbr042217.1
Pbr042219.1
Pbr042223.1
Pbr042224.1
Pbr042226.1
Pbr042229.1
Pbr042473.1
[truncated: 8 more columns]
