# Supplementary material for: Comparative Genomic Analysis of SAUR Gene Family, Cloning and Functional Characterization of Two Genes (PbrSAUR13 and PbrSAUR52) in Pyrus bretschneideri
Source: Int J Mol Sci. 2022 Jun 24;23(13):7054. doi: 10.3390/ijms23137054 (PMC9266570; doi:10.3390/ijms23137054)
Supplement: Supplementary file 1 [file ijms-23-07054-s001.zip › Table S5.xlsx]

## Sheet: Sheet1
Table S5 Primers of PbrSAUR13,52
Gene ID	Gene name	F	R
Pbr023255.1	PbrSAUR13	ATGTCGCCGGCGATCAGC	TCAACATACAGATTTATCAGCCAACCC
Pbr009926.1	PbrSAUR52	ATGGGTTTCCGATTGCCTGG	CTACTTATACACCAAAGCTGAGGTGA
pCAMBIA1304-Pbr023255.1	pCAMBIA1304-PbrSAUR13	GAAGATCTG ATGTCGCCGGCGATCAGC	GACTAGT TCAACATACAGATTTATCAGCCAACCC
pCAMBIA1304-Pbr009926.1	pCAMBIA1304-PbrSAUR52	CGCGGATCC G ATGGGTTTCCGATTGCCTGG	GCTCTAGA CTTATACACCAAAGCTGAGGTGA
pCAMBIA1305-Pbr023255.1	pCAMBIA1305-PbrSAUR13	GCTCTAGA ATGTCGCCGGCGATCAGC	TCC CCCGGG ACATACAGATTTATCAGCCAACCC
pCAMBIA1305-Pbr009926.1	pCAMBIA1305-PbrSAUR52	GCTCTAGA ATGGGTTTCCGATTGCCTGG	TCC CCCGGG CTTATACACCAAAGCTGAGGTGA
