# Supplementary material for: Comparative Genomic Analysis of SAUR Gene Family, Cloning and Functional Characterization of Two Genes (PbrSAUR13 and PbrSAUR52) in Pyrus bretschneideri
Source: Int J Mol Sci. 2022 Jun 24;23(13):7054. doi: 10.3390/ijms23137054 (PMC9266570; doi:10.3390/ijms23137054)
Supplement: Supplementary file 1 [file ijms-23-07054-s001.zip › Table S6.xlsx]

## Sheet: Sheet1
Table S6 Transcriptomic analysis of PbrSAUR gene family in different times
Gene name	15DAB	30DAB	55DAB	85 DAB	115 DAB	mature stage	fruit senescence stage
PbrSAUR75	0.230478	0.151987	115.353	32.4978	75.9917	52.9488	14.9127
PbrSAUR54	2.12851	1.33614	17.291	4.11649	6.21643	6.77403	0
PbrSAUR60	0.45579	0.803658	41.9652	29.7679	16.3048	31.9064	2.29053
PbrSAUR71	0.640506	1.1065	63.6992	34.1634	29.6626	44.255	3.0638
PbrSAUR20	1.2652	1.66012	34.486	5.60121	13.4775	16.715	0
PbrSAUR59	3.81575	1.11636	54.0607	16.3051	13.6465	23.0353	2.56073
PbrSAUR19	0.84458	0	25.616	14.486	4.96009	5.33994	0
PbrSAUR72	1.9737	0.667453	59.4899	17.276	23.3269	27.6142	6.17717
PbrSAUR18	0	0.196756	34.6815	6.06325	11.2136	5.72587	2.90383
PbrSAUR61	0.845382	0.418106	18.5774	4.20716	9.34736	4.25117	0
PbrSAUR65	3.26291	4.57691	112.939	31.0175	55.9346	43.4877	0
PbrSAUR62	0.375094	0.185511	3.29548	0	1.80363	1.07973	0
PbrSAUR17	0	0	7.64102	3.29268	0.737718	3.07161	0
PbrSAUR22	0	0.7433	0.463656	1.43647	0	0.721036	0
PbrSAUR12	0	0	0.317935	0.434349	0	0.346096	0
PbrSAUR56	0	0	2.83593	1.193	0	1.52743	0
PbrSAUR50	0	0	24.7472	8.02249	15.5862	12.6938	0.457087
PbrSAUR76	0	0	7.29277	2.48959	5.63306	3.61817	0.316811
PbrSAUR57	0	0	2.41891	1.00817	1.1014	0.788768	0
PbrSAUR48	0	0	66.518	20.2919	11.3185	11.117	0
PbrSAUR78	0	0	30.6099	11.4604	3.3845	7.56922	0
Pbr040904.2	90.5451	49.3268	18.6216	5.76433	3.84516	2.62222	0
Pbr040906.1	65.5066	59.5256	2.38328	0.60182	0	0	0
PbrSAUR46	0.20161	0.199423	0.306821	0	0.494815	0	1.22633
PbrSAUR80	0.287234	0	0.145712	0	0.690577	0	0.278119
PbrSAUR64	0	0	0	0	0	0	0
PbrSAUR15	0	0	0	0	0	0	0
PbrSAUR47	1.42737	0	1.6592	0.102814	14.5846	0.512648	0.886313
PbrSAUR79	1.75338	0	0.946723	0.084586	10.7084	0.421778	1.21038
PbrSAUR16	0.156723	0	9.8789	1.21917	0.981643	0.921064	0
PbrSAUR23	0.753992	0.404194	0.60945	0.070934	0	0	0
PbrSAUR52	2.69432	1.88755	124.794	29.2306	35.3635	27.3287	4.4736
PbrSAUR74	1.81144	1.88755	97.0503	22.972	28.496	32.6697	4.03193
PbrSAUR55	0.774406	0.712817	16.0632	4.05775	2.87085	2.82389	0.355931
PbrSAUR70	0.039535	0	5.26662	1.04194	1.99704	2.35264	0
PbrSAUR49	0	0.060651	13.4483	3.15743	5.26115	4.32978	0
PbrSAUR77	0.049815	0	12.9288	2.51501	5.12982	3.78183	0
PbrSAUR67	0	0	0	0	0	0	0
PbrSAUR24	0.467883	0.462808	0.494899	0.582122	0	0	0
Pbr040903.1	7.75313	5.82687	0	0	0	0	0
Pbr040905.1	6.1253	11.9796	0.775266	1.7288	1.97019	0	0
PbrSAUR100	1.9407	0.31994	24.3469	6.82443	1.19077	8.83953	41.3245
PbrSAUR36	22.2651	68.7414	36.9812	25.2586	26.6813	22.561	2.1345
PbrSAUR81	1.45194	2.88222	6.51127	1.85039	0.896981	0.532457	0.296404
PbrSAUR25	0	0	0	0	0	0	0
PbrSAUR98	1.44201	2.41184	0.658489	0	3.30789	0.477873	0
Pbr003402.1	1.27185	1.86523	2.37381	2.24066	2.82074	1.1969	0.278545
PbrSAUR6	4.17056	4.92659	7.44432	6.14156	7.48461	3.99238	0
PbrSAUR94	0	0	0	0	0	0	0
PbrSAUR35	2.58993	2.09364	1.38863	1.66739	0	1.00775	0
PbrSAUR40	0	0	0	0	0	0	0
PbrSAUR103	0	0	0	0	0	0	0
PbrSAUR37	0	0.525621	0	0	0	0	0
PbrSAUR13	48.4287	39.7663	152.071	45.6163	47.066	75.9105	11.1982
PbrSAUR68	47.6309	28.5212	90.3196	40.463	29.0161	48.5805	9.80579
PbrSAUR82	43.9459	27.6162	92.4174	44.3451	31.1754	51.3011	10.0994
PbrSAUR105	0	0	0	0	0	0	0
PbrSAUR104	0	0	0	0	0	0	0
PbrSAUR43	0	0	0	0	0	0	0
PbrSAUR44	24.2463	22.5085	0.931422	0.188973	0	0.17132	0
PbrSAUR26	0	0	0	0	0	0	0
PbrSAUR3	10.9504	10.3823	12.9863	8.39637	7.23243	10.8467	1.04711
PbrSAUR29	0	0	0	0	0	0	0
PbrSAUR28	0	0	0	0	0	0	0
PbrSAUR92	0	0	0	0	0	0	0
Pbr004491.1	0.897142	0.955671	0	0	0	0	79.7986
PbrSAUR90	0.168174	0.397391	0.237181	0	0	0	3.75935
PbrSAUR10	0	0	0	0	0	0	0
PbrSAUR11	0	0	0	0	0	0	0
PbrSAUR31	7.56742	4.54498	11.8086	7.58482	5.64405	3.65365	0.265662
PbrSAUR1	1.40875	3.08657	5.34658	4.72335	3.97257	1.22286	0.870217
PbrSAUR2	0	0	0	0	0	0	0
PbrSAUR4	0	0	0	0	0	0	0
PbrSAUR86	0	0.311367	0	0	0	0	0
PbrSAUR85	0	0.311367	0	0	0	0	0
PbrSAUR83	5.32555	11.2235	0.461522	1.2007	0	0	0.259988
PbrSAUR9	0.16243	0.321341	6.69009	0.618902	0	0.374059	0
PbrSAUR8	0.144922	0	1.98965	0.184062	0	0	0
Pbr001446.1	0.224078	0.443296	0	0	0	0	0
PbrSAUR89	0.155452	0.376725	0.67141	0.322476	0.763054	0.829323	0.891976
PbrSAUR101	0.225435	0.22299	1.17279	0.572641	1.084	0.429089	0.822753
PbrSAUR42	0	0	0	0	0	0	0
PbrSAUR41	0	0	0	0	0	0	0
PbrSAUR102	0	0	0	0	0	0	0
PbrSAUR91	1.54818	2.57342	0	0	0	0	0
PbrSAUR32	0.176541	0	0	0	0	0	0
PbrSAUR33	0.176541	0	0	0	0	0	0
PbrSAUR7	0	0.189246	0	0	0	0	0
PbrSAUR87	0.483077	0	0	0	0	0	0
PbrSAUR88	0	0	0	0	0	0	0
PbrSAUR96	0	0	0	0	0	0	0
PbrSAUR95	0	0	0	0	0	0	0
PbrSAUR97	0	0	0	0	0	0	0
PbrSAUR38	0	0	0	0	0	0	0
PbrSAUR84	0	0	0	0	0	0	0
PbrSAUR30	2.26278	1.25468	0	0	0	0	0
Pbr042473.1	2.29798	2.35174	0	0	0	0	0
PbrSAUR27	0	0	0	0	0	0	0
Pbr003399.1	81.8636	54.3692	8.72672	1.81029	3.0292	4.79415	0.632886
