# Supplementary material for: Comparative Genomic Analysis of SAUR Gene Family, Cloning and Functional Characterization of Two Genes (PbrSAUR13 and PbrSAUR52) in Pyrus bretschneideri
Source: Int J Mol Sci. 2022 Jun 24;23(13):7054. doi: 10.3390/ijms23137054 (PMC9266570; doi:10.3390/ijms23137054)
Supplement: Supplementary file 1 [file ijms-23-07054-s001.zip › Table S7.xlsx]

## Sheet: Sheet1
Table S7 qRT-PCR primer sequence of lignin metabolism pathway related genes in Pyrus bretschneideri
Gene name	F	R
Tubulin	AGAACAAGAACTCGTCCTAC	GAACTGCTCGCTCACTCTCC
PbHCT2	AGACCCTCCTTTACTGGCAACATAT	TTATAAGTGTACTAACCGCAGTTAA
PbHCT49	GTTAGCGTGAGGGAGTCAACA	GGTCGAAGAACGAGTTGCCA
PbHCT50	CAACGAAGCGCGAAGATGGT	CTCGGAATCACCAGGTCCAC
PbPAL1	GGAAAAACGGCCACCACCAGAACG	CTGTACTCCGCCACCATACGCTTC
PbPAL3	CCACCAGAACGGAGTGTCGGAGTC	TCTGTACTCCGCCACCATACGCTT
PbC4H3	CTCAAGGCACAGCAGAAG	TTCAATAGCAGCGGCATT
Pb4CL2	CTCCACTCCTACTGCCTCCACAAC	GAAGGTGTATATGTCTCCGGTGGC
PbCCR2	CGTCCGGAAACAAAGCTAATAAACA	GGTTCCTCTAACAGTGTAGCCTCTTTCG
PbCCR3	CTAATAACCAAGATGCCTGCCGATA	GGTTCCTCTAACAGTGTAGCCTCTTTCG
PbCCoAOMT	AGACAAGTGTGTACCCAAGGGAGC	TAGACCCCAATCTCCATGGTGTTT
PbCOMT1	TACATCAACTACCACAAGAG	CACAGACCCATTCCATAG
PbCAD1	GTAGAGATTGCGACTATTGT	TTGTAATCGTGCCATCAG
PbSAD	GCGGAGGTTGAAGTTATC	TCGGTATCTTACATCATTCTTAG
PbLAC5	CAGTGGATGCTAACATTGTATTTG	TCAGGCAAGTTCTTGGTTGCAGCC
