# Supplementary material for: Comparative Genomic Analysis of SAUR Gene Family, Cloning and Functional Characterization of Two Genes (PbrSAUR13 and PbrSAUR52) in Pyrus bretschneideri
Source: Int J Mol Sci. 2022 Jun 24;23(13):7054. doi: 10.3390/ijms23137054 (PMC9266570; doi:10.3390/ijms23137054)
Supplement: Supplementary file 1 [file ijms-23-07054-s001.zip › Table S8.xlsx]

## Sheet: Sheet1
Table S8 qRT-PCR primer sequence of lignin metabolism pathway related genes in strawberry
Gene name	F	R
Actin	TTCACGAGACCACCTATAACTC	GCTCATCCTATCAGCGATT
POD27	ATTTCCATGATTGCTTTGTCA	CAACGGCTAAGATGTCAGAAC
POD	GCTGAGATCCTTGAGGAGTACCTTCCTGAC	TGTGAGGGACATGGTCTGGGTTCAGAGCTG
CCR	GAGAGGCTATAATGTGAGAGGAACCGTCAG	GCGATGCAGTGTGGAAAACGCCATCACAGC
CHS	TTGAAGCTCATGTCTTCCAC	CAAGTTCTCCTCCAAATG
